# Supplementary material for: Corepressors SsnF and RcoA Regulate Development and Aflatoxin B1 Biosynthesis in Aspergillus flavus NRRL 3357
Source: Toxins (Basel). 2022 Feb 25;14(3):174. doi: 10.3390/toxins14030174 (PMC8954095; doi:10.3390/toxins14030174)
Supplement: Supplementary file 1 [file toxins-14-00174-s001.zip]

Archive with 1 entries (1 files):
- toxins-1549110-SI.pdf
